# Supplementary material for: Prediction of occult tumor progression via platelet RNAs in a mouse melanoma model: a potential new platform for early detection of cancer
Source: J Transl Med. 2022 Feb 5;20:71. doi: 10.1186/s12967-022-03268-z (PMC8817485; doi:10.1186/s12967-022-03268-z)
Supplement: Supplementary file 3 — Additional file 3: Table S10. Differentially expressed mRNAs in PBMCs of suboptimal inoculation group compared with optimal inoculation group and control group. [file 12967_2022_3268_MOESM3_ESM.xlsx]

## Sheet: Sheet1
Table S10 Differentially expressed mRNAs in PBMCs of suboptimal inoculation group compared with optimal inoculation group and control group.
Ensembl gene ID	gene symbol	Description	Chromosome	Strand	Start position	End position	gene_length	SvsC_logFC	SvsC_pvalue	SvsO_logFC	SvsO_pvalue	OvsC_logFC	OvsC_pvalue
ENSMUSG00000070047	Fat1	FAT atypical cadherin 1 [Source:MGI Symbol;Acc:MGI:109168]	8	+	44935447	45052257	15655	4.83245	0.00132218	3.16299	0.0344284	1.68505	0.420544
ENSMUSG00000022208	Jph4	junctophilin 4 [Source:MGI Symbol;Acc:MGI:2443113]	14	-	55106826	55116935	7064	4.7499	0.0105606	4.21176	0.0427016	NA	NA
ENSMUSG00000044816	D630023F18Rik	RIKEN cDNA D630023F18 gene [Source:MGI Symbol;Acc:MGI:2138198]	1	-	65105285	65123214	2667	4.4965	0.000565241	2.28101	0.0388555	2.2189	0.29462
ENSMUSG00000026494	Kif26b	kinesin family member 26B [Source:MGI Symbol;Acc:MGI:2447076]	1	+	178529125	178939200	14696	3.99923	0.00839526	4.03721	0.0179879	NA	NA
ENSMUSG00000050511	Oprd1	opioid receptor, delta 1 [Source:MGI Symbol;Acc:MGI:97438]	4	-	132110726	132144486	4021	3.91497	0.0174508	3.95021	0.0450326	NA	NA
ENSMUSG00000114610	Cyp2c52-ps	cytochrome P450, family 2, subfamily c, polypeptide 52, pseudogene [Source:MGI Symbol;Acc:MGI:3716994]	19	+	38976647	39003289	1454	3.70702	0.0114757	3.15909	0.0276582	NA	NA
ENSMUSG00000086063	Gm12257	predicted gene 12257 [Source:MGI Symbol;Acc:MGI:3651532]	11	+	58904402	58906170	585	3.37981	0.0198421	3.41483	0.031197	NA	NA
ENSMUSG00000046312	AI464131	expressed sequence AI464131 [Source:MGI Symbol;Acc:MGI:2140300]	4	-	41495604	41503076	4701	2.83237	0.0493979	3.4451	0.0231783	-0.601244	0.849135
ENSMUSG00000030032	Wdr54	WD repeat domain 54 [Source:MGI Symbol;Acc:MGI:1922909]	6	-	83149361	83156397	6562	2.54489	0.0203648	2.28485	0.0435101	0.304741	0.856393
ENSMUSG00000033565	Rbfox2	RNA binding protein, fox-1 homolog (C. elegans) 2 [Source:MGI Symbol;Acc:MGI:1933973]	15	-	77078990	77307004	8140	2.30685	0.0241133	3.02991	0.0112136	-0.703066	0.651221
ENSMUSG00000035860	Cdhr3	cadherin-related family member 3 [Source:MGI Symbol;Acc:MGI:1916014]	12	-	33033796	33092875	4569	2.08732	0.00565585	2.1932	0.00994701	-0.0602678	0.955728
ENSMUSG00000039114	Nrn1	neuritin 1 [Source:MGI Symbol;Acc:MGI:1915654]	13	-	36725361	36735131	2249	2.0141	0.00481688	2.1825	0.00379461	-0.200039	0.850097
ENSMUSG00000105359	Rpl21-ps10	ribosomal protein L21, pseudogene 10 [Source:MGI Symbol;Acc:MGI:3643358]	3	-	38107443	38107922	480	1.82376	1.2081e-05	1.33963	0.00326139	0.491861	0.321972
ENSMUSG00000097937	Gm6967	predicted gene 6967 [Source:MGI Symbol;Acc:MGI:3648147]	19	-	46674273	46675279	1007	1.74739	0.0415339	2.96643	0.00907697	-1.21383	0.360497
ENSMUSG00000062312	Erbb2	erb-b2 receptor tyrosine kinase 2 [Source:MGI Symbol;Acc:MGI:95410]	11	+	98412470	98437716	5210	1.61395	0.0342933	1.83268	0.0217828	-0.218397	0.812341
ENSMUSG00000096974	Gm26881	predicted gene, 26881 [Source:MGI Symbol;Acc:MGI:5477375]	4	+	43045966	43053254	661	1.52661	0.0495138	1.85712	0.0383061	-0.324472	0.740689
ENSMUSG00000098893	Gm17828	predicted gene, 17828 [Source:MGI Symbol;Acc:MGI:5010013]	9	-	72292542	72293340	799	1.48633	1.28139e-09	1.52155	0.000117579	-0.0258798	0.949028
ENSMUSG00000093686	Gm4705	predicted gene 4705 [Source:MGI Symbol;Acc:MGI:3782885]	17	-	66413631	66413984	354	1.4325	0.000414561	0.94496	0.0150986	0.49064	0.266022
ENSMUSG00000091957	Rps2-ps10	ribosomal protein S2, pseudogene 10 [Source:MGI Symbol;Acc:MGI:3645604]	18	-	61259008	61259972	965	1.42777	1.13257e-06	0.845896	0.0101074	0.588124	0.0139095
ENSMUSG00000085442	Gm3362	predicted pseudogene 3362 [Source:MGI Symbol;Acc:MGI:3781540]	15	-	37943327	37943792	466	1.39863	3.75667e-11	1.15929	0.000114913	0.251429	0.306902
ENSMUSG00000089768	Tmsb15b1	thymosin beta 15b1 [Source:MGI Symbol;Acc:MGI:3843059]	X	-	136974022	136976874	439	1.35104	0.0215934	1.1966	0.0399768	0.158392	0.805375
ENSMUSG00000061848	Gm5805	predicted gene 5805 [Source:MGI Symbol;Acc:MGI:3644633]	15	+	81972390	81972845	456	1.32939	1.20833e-09	1.37835	5.89478e-06	-0.0366655	0.881229
ENSMUSG00000040231	Syngr4	synaptogyrin 4 [Source:MGI Symbol;Acc:MGI:1928903]	7	-	45885222	45896714	1001	1.15226	0.0489647	1.99108	0.00694608	-0.834626	0.281474
ENSMUSG00000022996	Wnt10b	wingless-type MMTV integration site family, member 10B [Source:MGI Symbol;Acc:MGI:108061]	15	-	98770712	98778150	3401	1.12646	0.0128985	1.41308	0.0102849	-0.280654	0.607323
ENSMUSG00000082585	Gm15387	predicted gene 15387 [Source:MGI Symbol;Acc:MGI:3705374]	15	-	74093686	74094333	648	1.12378	0.00123155	0.966964	0.00557579	0.161175	0.66768
ENSMUSG00000113789	Gm47322	predicted gene, 47322 [Source:MGI Symbol;Acc:MGI:6096206]	13	-	12177458	12179281	1824	1.1127	0.0211743	1.06215	0.0391076	0.0624019	0.91932
ENSMUSG00000050621	Rps27rt	ribosomal protein S27, retrogene [Source:MGI Symbol;Acc:MGI:3704345]	9	-	114982366	114982739	374	1.05329	0.00293488	0.822728	0.0363892	0.23512	0.501926
ENSMUSG00000083087	Gm11249	predicted gene 11249 [Source:MGI Symbol;Acc:MGI:3650834]	4	+	67930881	67931739	859	1.00376	3.41985e-05	0.959107	0.00185555	0.0545926	0.840488
ENSMUSG00000057605	Gm6807	predicted gene 6807 [Source:MGI Symbol;Acc:MGI:3649145]	19	-	45450308	45451195	888	0.999048	0.0104077	0.949045	0.019567	0.0604105	0.877687
ENSMUSG00000095524	Gm15682	predicted gene 15682 [Source:MGI Symbol;Acc:MGI:3783124]	5	-	88739247	88739729	483	0.943919	0.00213535	1.04858	0.00758781	-0.103578	0.766925
ENSMUSG00000081738	Hmgb1-ps2	high mobility group box 1, pseudogene 2 [Source:MGI Symbol;Acc:MGI:3768537]	X	+	146175942	146176577	636	0.889132	0.000380559	0.79741	0.00250092	0.0969712	0.722272
ENSMUSG00000114184	Gm7143	predicted gene 7143 [Source:MGI Symbol;Acc:MGI:3646528]	12	-	102866631	102867489	859	0.873014	0.00266317	0.744524	0.0132635	0.135453	0.676905
ENSMUSG00000079067	Hmgn2-ps1	high mobility group nucleosomal binding domain 2, pseudogene 1 [Source:MGI Symbol;Acc:MGI:3783162]	5	+	84123313	84123591	279	0.825341	0.00759927	0.795376	0.0188882	0.0313914	0.925083
ENSMUSG00000069014	Gm5641	predicted gene 5641 [Source:MGI Symbol;Acc:MGI:3645731]	3	+	54481438	54482925	1488	0.812897	0.000175969	0.633219	0.0192104	0.184994	0.514072
ENSMUSG00000114993	Gm6363	predicted gene 6363 [Source:MGI Symbol;Acc:MGI:3645989]	16	-	94242274	94243347	1074	0.80724	0.0139467	1.0661	0.00541031	-0.250445	0.521379
ENSMUSG00000073628	Gm10552	predicted gene 10552 [Source:MGI Symbol;Acc:MGI:3642083]	1	-	85604085	85611896	1056	0.691588	0.00391365	0.721268	0.00603685	-0.0243414	0.927194
ENSMUSG00000095526	Gm10243	predicted gene 10243 [Source:MGI Symbol;Acc:MGI:3704266]	6	+	48523518	48523850	333	0.677556	0.000443931	0.680119	0.000661528	0.00421634	0.9832
ENSMUSG00000082630	Gm14834	predicted gene 14834 [Source:MGI Symbol;Acc:MGI:3801979]	X	-	107174610	107175494	795	0.646176	0.0308913	0.891438	0.00269378	-0.243501	0.475858
ENSMUSG00000113948	Rpl17-ps3	ribosomal protein L17, pseudogene 3 [Source:MGI Symbol;Acc:MGI:3642206]	12	+	67510756	67511311	556	0.518026	3.86377e-10	0.542413	6.28015e-07	-0.0190099	0.84896
ENSMUSG00000094989	Rpl9-ps4	ribosomal protein L9, pseudogene 4 [Source:MGI Symbol;Acc:MGI:3704410]	13	-	72454762	72455340	579	0.376683	0.000199873	0.666812	4.24208e-06	-0.281091	0.0207588
ENSMUSG00000091955	Gm9844	predicted pseudogene 9844 [Source:MGI Symbol;Acc:MGI:3704288]	7	+	24862213	24862697	485	0.361467	0.0196841	0.568131	0.00509914	-0.197904	0.27171
ENSMUSG00000042385	Gzmk	granzyme K [Source:MGI Symbol;Acc:MGI:1298232]	13	-	113171608	113225908	1389	0.361251	0.0343152	0.520076	0.00664188	-0.156348	0.471113
ENSMUSG00000095794	Igkv6-17	immunoglobulin kappa variable 6-17 [Source:MGI Symbol;Acc:MGI:1330833]	6	+	70371439	70371993	377	0.357692	0.0490099	0.523541	0.015128	-0.155957	0.35451
ENSMUSG00000115584	Gm5854	predicted gene 5854 [Source:MGI Symbol;Acc:MGI:3645469]	14	-	101981991	101982763	773	0.345864	0.000772428	0.440153	0.0216033	-0.0898923	0.586178
ENSMUSG00000032352	Lrrc1	leucine rich repeat containing 1 [Source:MGI Symbol;Acc:MGI:2442313]	9	-	77430823	77544870	8195	0.294258	0.0304637	0.403219	0.0185514	-0.105359	0.431648
ENSMUSG00000024334	H2-Oa	histocompatibility 2, O region alpha locus [Source:MGI Symbol;Acc:MGI:95924]	17	+	34092340	34095234	1314	0.289171	0.00319353	0.377976	0.0316718	-0.0841059	0.603076
ENSMUSG00000026627	Tmem206	transmembrane protein 206 [Source:MGI Symbol;Acc:MGI:1914200]	1	+	191325912	191350914	2246	0.250576	0.0276384	0.248345	0.034832	0.00702302	0.952748
ENSMUSG00000025395	Prim1	DNA primase, p49 subunit [Source:MGI Symbol;Acc:MGI:97757]	10	+	128015168	128030037	3868	0.249423	0.0344148	0.371726	0.00538755	-0.120656	0.324166
ENSMUSG00000100514	Gm12960	predicted gene 12960 [Source:MGI Symbol;Acc:MGI:3651525]	4	-	111807358	111808423	1066	0.249298	0.0384484	0.399671	0.00326502	-0.143642	0.25637
ENSMUSG00000083596	Rpl21-ps15	ribosomal protein L21, pseudogene 15 [Source:MGI Symbol;Acc:MGI:3705426]	X	-	151215167	151215649	483	0.237107	0.0117088	0.21175	0.00663924	0.0306369	0.714974
ENSMUSG00000058546	Rpl23a	ribosomal protein L23A [Source:MGI Symbol;Acc:MGI:3040672]	11	-	78180932	78183584	847	0.236973	0.0292319	0.320832	0.00417992	-0.079266	0.480184
ENSMUSG00000042474	Fcmr	Fc fragment of IgM receptor [Source:MGI Symbol;Acc:MGI:1916419]	1	+	130865669	130880791	1736	0.224535	0.0378329	0.379368	0.0100724	-0.150182	0.29822
ENSMUSG00000030714	Sgf29	SAGA complex associated factor 29 [Source:MGI Symbol;Acc:MGI:1922815]	7	+	126649309	126672925	1802	0.220072	0.0330514	0.262951	0.0349062	-0.0372286	0.719902
ENSMUSG00000047676	Rpsa-ps10	ribosomal protein SA, pseudogene 10 [Source:MGI Symbol;Acc:MGI:3704228]	3	-	150072658	150073542	885	0.214245	0.011823	0.200798	0.0376652	0.0177558	0.754591
ENSMUSG00000067038	Rps12-ps3	ribosomal protein S12, pseudogene 3 [Source:MGI Symbol;Acc:MGI:3704503]	19	+	59322290	59322783	494	0.210746	0.0127681	0.295031	0.00978335	-0.0780976	0.376856
ENSMUSG00000069682	Gm10275	predicted pseudogene 10275 [Source:MGI Symbol;Acc:MGI:3704354]	10	-	29698746	29699380	635	0.204447	0.0174981	0.374702	0.000184851	-0.164179	0.0327001
ENSMUSG00000072109	A530040E14Rik	RIKEN cDNA A530040E14 gene [Source:MGI Symbol;Acc:MGI:3612703]	1	+	85105946	85114035	2323	0.202684	0.0437816	0.319528	0.0237099	-0.108483	0.335936
ENSMUSG00000015869	Prpsap1	phosphoribosyl pyrophosphate synthetase-associated protein 1 [Source:MGI Symbol;Acc:MGI:1915013]	11	-	116470845	116494202	3407	0.17836	0.0213836	0.266318	0.00836003	-0.0814877	0.350317
ENSMUSG00000025364	Pa2g4	proliferation-associated 2G4 [Source:MGI Symbol;Acc:MGI:894684]	10	-	128557766	128565987	2804	0.143562	0.043381	0.245088	0.00669278	-0.0959654	0.166585
ENSMUSG00000055447	Cd47	CD47 antigen (Rh-related antigen, integrin-associated signal transducer) [Source:MGI Symbol;Acc:MGI:96617]	16	+	49800533	49915010	6276	-0.115833	0.0381901	-0.336961	0.0202293	0.226287	0.088846
ENSMUSG00000027630	Tbl1xr1	transducin (beta)-like 1X-linked receptor 1 [Source:MGI Symbol;Acc:MGI:2441730]	3	+	22076652	22216594	8903	-0.131707	0.0223405	-0.218093	0.000382584	0.0912046	0.0798202
ENSMUSG00000020777	Acox1	acyl-Coenzyme A oxidase 1, palmitoyl [Source:MGI Symbol;Acc:MGI:1330812]	11	-	116171888	116199045	5082	-0.157788	0.0487325	-0.19662	0.0300319	0.0418131	0.55322
ENSMUSG00000032185	Carm1	coactivator-associated arginine methyltransferase 1 [Source:MGI Symbol;Acc:MGI:1913208]	9	+	21546894	21592623	4852	-0.160338	0.0441561	-0.445279	0.0400373	0.287908	0.13895
ENSMUSG00000073639	Rab18	RAB18, member RAS oncogene family [Source:MGI Symbol;Acc:MGI:102790]	18	+	6765205	6790231	2257	-0.167476	0.00581836	-0.437816	0.0436556	0.274819	0.158874
ENSMUSG00000029623	Pdap1	PDGFA associated protein 1 [Source:MGI Symbol;Acc:MGI:2448536]	5	-	145128769	145140238	5245	-0.170379	0.0368957	-0.404061	0.0392368	0.238259	0.176248
ENSMUSG00000059336	Slc14a1	solute carrier family 14 (urea transporter), member 1 [Source:MGI Symbol;Acc:MGI:1351654]	18	-	78100091	78142119	3995	-0.196617	0.0320515	-0.487948	0.0405395	0.294768	0.165315
ENSMUSG00000035674	Ndufa3	NADH:ubiquinone oxidoreductase subunit A3 [Source:MGI Symbol;Acc:MGI:1913341]	7	+	3617373	3620327	1022	-0.199652	0.0397786	-0.983292	0.00826505	0.789766	0.0687144
ENSMUSG00000114003	Gm9616	predicted gene 9616 [Source:MGI Symbol;Acc:MGI:3780024]	13	+	3298887	3299667	781	-0.232303	0.0153002	-0.192929	0.0186077	-0.0342537	0.691589
ENSMUSG00000070729	Gm12966	predicted gene 12966 [Source:MGI Symbol;Acc:MGI:3652043]	4	+	129899093	129899902	810	-0.233755	0.0315245	-0.278912	0.0335895	0.0504993	0.69221
ENSMUSG00000050856	Atp5k	ATP synthase, H+ transporting, mitochondrial F1F0 complex, subunit E [Source:MGI Symbol;Acc:MGI:106636]	5	-	108433244	108434448	616	-0.262734	0.0318013	-1.41927	0.000728356	1.1628	0.0160281
ENSMUSG00000057322	Rpl38	ribosomal protein L38 [Source:MGI Symbol;Acc:MGI:1914921]	11	+	114668524	114672331	542	-0.278935	0.00135438	-0.452832	0.00940066	0.178869	0.261726
ENSMUSG00000074519	Zfp971	zinc finger protein 971 [Source:MGI Symbol;Acc:MGI:1261426]	2	+	178023284	178034022	2145	-0.281606	0.00628393	-0.425995	0.000342381	0.148035	0.147439
ENSMUSG00000021290	Atp5mpl	ATP synthase membrane subunit 6.8PL [Source:MGI Symbol;Acc:MGI:1917507]	12	-	111961375	111966977	1217	-0.28701	0.00161748	-0.94654	0.00267959	0.665387	0.0585661
ENSMUSG00000058351	Smim4	small integral membrane protein 4 [Source:MGI Symbol;Acc:MGI:1913737]	14	-	31088132	31128956	1533	-0.288436	0.0448577	-1.19281	0.00298127	0.912636	0.0465368
ENSMUSG00000067847	Romo1	reactive oxygen species modulator 1 [Source:MGI Symbol;Acc:MGI:1914317]	2	+	156144039	156145797	747	-0.300463	0.0323708	-0.853879	0.00312592	0.557562	0.0293072
ENSMUSG00000016427	Ndufa1	NADH:ubiquinone oxidoreductase subunit A1 [Source:MGI Symbol;Acc:MGI:1929511]	X	-	37187588	37191163	419	-0.302248	0.0135376	-1.40882	0.000802793	1.11334	0.0227483
ENSMUSG00000055782	Abcd2	ATP-binding cassette, sub-family D (ALD), member 2 [Source:MGI Symbol;Acc:MGI:1349467]	15	-	91145871	91191799	5946	-0.315109	0.0462592	-0.56036	0.000627014	0.248445	0.0462266
ENSMUSG00000051343	Rab11fip5	RAB11 family interacting protein 5 (class I) [Source:MGI Symbol;Acc:MGI:1098586]	6	-	85334962	85374634	6124	-0.316071	0.0363975	-0.571107	0.000291017	0.259776	0.0560636
ENSMUSG00000017778	Cox7c	cytochrome c oxidase subunit 7C [Source:MGI Symbol;Acc:MGI:103226]	13	-	86044816	86046904	1131	-0.325455	0.00246399	-0.516904	0.0115269	0.196085	0.267591
ENSMUSG00000061684	Rpl21-ps8	ribosomal protein L21, pseudogene 8 [Source:MGI Symbol;Acc:MGI:3648345]	18	-	82523544	82524021	478	-0.341632	0.00988526	-0.310489	0.0380137	-0.0260066	0.864004
ENSMUSG00000044749	Abca6	ATP-binding cassette, sub-family A (ABC1), member 6 [Source:MGI Symbol;Acc:MGI:1923434]	11	-	110176820	110251776	5398	-0.344808	0.0247545	-0.677182	0.00253636	0.336633	0.0692098
ENSMUSG00000104960	Snhg8	small nucleolar RNA host gene 8 [Source:MGI Symbol;Acc:MGI:1917145]	3	-	123507552	123508404	853	-0.345126	0.0214897	-0.398437	0.0254568	0.057468	0.72157
ENSMUSG00000041453	Rpl21	ribosomal protein L21 [Source:MGI Symbol;Acc:MGI:1278340]	5	+	146832890	146837032	3400	-0.349338	0.0203585	-0.503011	0.0111671	0.157869	0.326454
ENSMUSG00000043885	Slc36a4	solute carrier family 36 (proton/amino acid symporter), member 4 [Source:MGI Symbol;Acc:MGI:2442595]	9	+	15709738	15743361	6540	-0.34982	0.0123317	-0.393503	0.0315356	0.0505916	0.713633
ENSMUSG00000075053	Vdac3-ps1	voltage-dependent anion channel 3, pseudogene 1 [Source:MGI Symbol;Acc:MGI:1270159]	13	-	18030741	18031593	853	-0.351552	0.0315868	-0.581867	0.0237148	0.234247	0.324578
ENSMUSG00000081895	Rpl17-ps10	ribosomal protein L17, pseudogene 10 [Source:MGI Symbol;Acc:MGI:3642871]	7	-	72648757	72649311	555	-0.358582	0.00847426	-0.449343	0.0111492	0.0963109	0.615387
ENSMUSG00000025854	Fam20c	family with sequence similarity 20, member C [Source:MGI Symbol;Acc:MGI:2136853]	5	+	138754514	138810077	6590	-0.368057	0.0420904	-0.681508	0.00119888	0.317497	0.105889
ENSMUSG00000054263	Lifr	leukemia inhibitory factor receptor [Source:MGI Symbol;Acc:MGI:96788]	15	+	7090614	7197489	10776	-0.369116	0.0283889	-0.444412	8.70982e-05	0.0808918	0.641488
ENSMUSG00000082454	Gm12183	predicted gene 12183 [Source:MGI Symbol;Acc:MGI:3652175]	11	-	48751867	48753714	1848	-0.369862	0.000243467	-0.338866	0.00208166	-0.0262171	0.819267
ENSMUSG00000008348	Ubc	ubiquitin C [Source:MGI Symbol;Acc:MGI:98889]	5	-	125385965	125390202	2893	-0.379132	2.80579e-05	-0.524437	0.000501707	0.15018	0.301103
ENSMUSG00000035954	Dock4	dedicator of cytokinesis 4 [Source:MGI Symbol;Acc:MGI:1918006]	12	+	40445952	40846874	22923	-0.382919	0.0270553	-0.757003	1.26565e-07	0.378429	0.0132184
ENSMUSG00000091905	Gm6395	predicted gene 6395 [Source:MGI Symbol;Acc:MGI:3645295]	12	+	64786311	64787001	691	-0.419964	0.0448163	-1.5649	5.41879e-06	1.14818	0.000247989
ENSMUSG00000074813	Gm14005	predicted gene 14005 [Source:MGI Symbol;Acc:MGI:3652191]	2	-	128178319	128502765	4070	-0.435197	0.0393455	-0.599643	0.0185842	0.170268	0.493579
ENSMUSG00000082381	Gm12928	predicted gene 12928 [Source:MGI Symbol;Acc:MGI:3652022]	4	-	126476727	126477299	573	-0.438065	0.0418767	-0.462925	0.0324429	0.0295314	0.881767
ENSMUSG00000082908	Gm13736	predicted gene 13736 [Source:MGI Symbol;Acc:MGI:3650137]	2	+	87526145	87526397	253	-0.440087	0.0133264	-0.591245	0.0236582	0.149693	0.497415
ENSMUSG00000062933	Gm10123	predicted pseudogene 10123 [Source:MGI Symbol;Acc:MGI:3704342]	9	+	96895658	96896147	490	-0.441831	0.0442421	-1.09547	0.000749392	0.659835	0.131133
ENSMUSG00000091639	Gm3756	predicted gene 3756 [Source:MGI Symbol;Acc:MGI:3781931]	9	-	31935446	31936800	1355	-0.452479	0.0280255	-1.00696	0.00522275	0.558151	0.0821762
ENSMUSG00000106037	Gm4332	predicted gene 4332 [Source:MGI Symbol;Acc:MGI:3782515]	3	+	119709516	119709861	346	-0.458	6.69708e-05	-0.255146	0.0487283	-0.198375	0.104002
ENSMUSG00000087298	Gm9392	predicted pseudogene 9392 [Source:MGI Symbol;Acc:MGI:3643262]	7	-	46820864	46821417	554	-0.460225	0.00168389	-0.763571	0.00258628	0.306311	0.182378
ENSMUSG00000081344	Gm14303	predicted gene 14303 [Source:MGI Symbol;Acc:MGI:3651379]	2	-	172509521	172509691	171	-0.463325	6.69846e-05	-0.433521	0.00158756	-0.028641	0.783404
ENSMUSG00000087687	Pet100	PET100 homolog [Source:MGI Symbol;Acc:MGI:3615306]	8	+	3621548	3625848	1788	-0.475964	0.00128024	-1.65673	0.000297496	1.18885	0.028328
ENSMUSG00000109274	Gm45133	predicted gene 45133 [Source:MGI Symbol;Acc:MGI:5753709]	7	-	5059277	5062049	2773	-0.497431	0.000403266	-0.442512	0.00221003	-0.051	0.698566
ENSMUSG00000060438	Rps10-ps1	ribosomal protein S10, pseudogene 1 [Source:MGI Symbol;Acc:MGI:3644167]	3	+	95622278	95622772	495	-0.510579	2.63654e-05	-0.453626	0.0106667	-0.0541815	0.738948
ENSMUSG00000113902	Ndufb1-ps	NADH:ubiquinone oxidoreductase subunit B1 [Source:MGI Symbol;Acc:MGI:3780865]	12	-	101968090	101977068	1153	-0.53114	3.94722e-07	-0.552655	0.000246494	0.0264766	0.855203
ENSMUSG00000027199	Gatm	glycine amidinotransferase (L-arginine:glycine amidinotransferase) [Source:MGI Symbol;Acc:MGI:1914342]	2	-	122594467	122611303	3001	-0.569271	0.0486679	-0.61759	0.0363452	0.0529212	0.853913
ENSMUSG00000041362	Shtn1	shootin 1 [Source:MGI Symbol;Acc:MGI:1918903]	19	-	58973358	59076069	4081	-0.572957	0.037031	-0.550366	0.0251345	-0.0166616	0.949346
ENSMUSG00000081087	Rps15a-ps7	ribosomal protein S15A, pseudogene 7 [Source:MGI Symbol;Acc:MGI:3650538]	2	-	152185291	152185682	392	-0.575633	0.000129383	-0.57038	0.00562675	-0.00836982	0.959623
ENSMUSG00000113811	Gm47882	predicted gene, 47882 [Source:MGI Symbol;Acc:MGI:6097109]	13	+	13862534	13893979	3476	-0.579563	0.00186873	-0.706486	0.00178845	0.124214	0.474957
ENSMUSG00000066487	Gm5786	predicted pseudogene 5786 [Source:MGI Symbol;Acc:MGI:3645003]	12	+	59081019	59081900	882	-0.583264	0.00351875	-1.26975	4.33231e-06	0.687093	0.00534348
ENSMUSG00000067106	Gm5529	predicted pseudogene 5529 [Source:MGI Symbol;Acc:MGI:3646377]	1	-	79922536	79923426	891	-0.60079	0.00234355	-0.556392	0.0136472	-0.040682	0.846721
ENSMUSG00000080921	Rpl38-ps2	ribosomal protein L38, pseudogene 2 [Source:MGI Symbol;Acc:MGI:3646625]	6	-	140746960	140747172	213	-0.601569	2.66545e-06	-0.646244	0.000969189	0.0469754	0.766818
ENSMUSG00000072692	Rpl37rt	ribosomal protein L37, retrotransposed [Source:MGI Symbol;Acc:MGI:3651519]	5	-	115102923	115110268	752	-0.647182	4.95373e-14	-0.45008	0.000249271	-0.193892	0.0710528
ENSMUSG00000082029	H3f3c	H3 histone, family 3C [Source:MGI Symbol;Acc:MGI:3650546]	2	-	119665626	119666036	411	-0.664963	8.15085e-05	-1.1407	0.000278721	0.479879	0.0966254
ENSMUSG00000114579	Gm4130	predicted gene 4130 [Source:MGI Symbol;Acc:MGI:3782306]	13	-	91261449	91262418	970	-0.687426	0.00108878	-0.644762	0.00831206	-0.0432163	0.843234
ENSMUSG00000110669	Gm10060	predicted gene 10060 [Source:MGI Symbol;Acc:MGI:3710638]	8	+	19784746	19784856	111	-0.693523	0.0323605	-1.3352	7.70372e-05	0.647385	0.0337504
ENSMUSG00000063628	Gm7665	predicted pseudogene 7665 [Source:MGI Symbol;Acc:MGI:3645651]	18	-	16274648	16274944	297	-0.694399	0.0162718	-1.26857	0.00178762	0.576196	0.114529
ENSMUSG00000108437	Gm19366	predicted gene, 19366 [Source:MGI Symbol;Acc:MGI:5011551]	7	-	128013029	128013184	156	-0.699809	0.00702413	-0.7196	0.0143734	0.0232006	0.931947
ENSMUSG00000116757	AC121151.1	ribosomal protein L7A (Rpl7a) pseudogene	17	+	16557246	16558043	798	-0.708361	0.047564	-1.22636	0.00347274	0.52067	0.0937147
ENSMUSG00000034892	Rps29	ribosomal protein S29 [Source:MGI Symbol;Acc:MGI:107681]	12	-	69157722	69159186	693	-0.73299	4.0413e-12	-0.705359	4.46954e-05	-0.0227912	0.889489
ENSMUSG00000093384	Gm20689	predicted gene 20689 [Source:MGI Symbol;Acc:MGI:5313136]	3	-	68900171	68900449	279	-0.743645	0.0148076	-1.1149	0.000103962	0.374605	0.124536
ENSMUSG00000065126	Snord104	small nucleolar RNA, C/D box 104 [Source:MGI Symbol;Acc:MGI:3819515]	11	+	106500993	106501062	70	-0.748713	0.00387514	-0.593371	0.0208002	-0.150225	0.543417
ENSMUSG00000085917	Gm15899	predicted gene 15899 [Source:MGI Symbol;Acc:MGI:3801945]	8	-	122683602	122683839	238	-0.761639	0.000108359	-0.639205	0.00585724	-0.116749	0.551957
ENSMUSG00000105779	Gm6439	predicted gene 6439 [Source:MGI Symbol;Acc:MGI:3647442]	3	-	150515220	150516081	862	-0.785329	0.000901033	-0.66037	0.0165518	-0.11487	0.573967
ENSMUSG00000072940	Gm10443	predicted pseudogene 10443 [Source:MGI Symbol;Acc:MGI:3704272]	6	+	86334031	86334240	210	-0.787077	3.78788e-10	-0.495831	0.00919179	-0.287718	0.0645397
ENSMUSG00000031765	Mt1	metallothionein 1 [Source:MGI Symbol;Acc:MGI:97171]	8	+	94179082	94180327	1246	-0.848207	0.0441191	-1.24809	5.7962e-10	0.410216	0.407293
ENSMUSG00000049124	Gm8186	predicted gene 8186 [Source:MGI Symbol;Acc:MGI:3643110]	17	-	26098872	26099257	386	-0.857182	0.0122645	-0.977805	0.00823198	0.126271	0.792995
ENSMUSG00000081281	Gm6274	predicted gene 6274 [Source:MGI Symbol;Acc:MGI:3645367]	X	+	36668217	36669013	797	-0.862719	0.000170555	-0.925483	0.00316543	0.0555234	0.826411
ENSMUSG00000056258	Kcnq3	potassium voltage-gated channel, subfamily Q, member 3 [Source:MGI Symbol;Acc:MGI:1336181]	15	-	65986387	66286642	14708	-0.883914	0.0303046	-1.28165	0.0135798	0.416156	0.264746
ENSMUSG00000059159	Gm8129	predicted pseudogene 8129 [Source:MGI Symbol;Acc:MGI:3646863]	6	-	52346730	52346942	213	-0.930896	1.03686e-06	-1.38849	6.12839e-07	0.458078	0.070076
ENSMUSG00000060019	Gm10073	predicted pseudogene 10073 [Source:MGI Symbol;Acc:MGI:3641908]	8	-	106572966	106573461	496	-0.95931	2.90122e-13	-0.869529	8.39028e-06	-0.0893053	0.578194
ENSMUSG00000108702	Gm9333	predicted gene 9333 [Source:MGI Symbol;Acc:MGI:3643231]	7	+	134660335	134661657	1323	-0.979694	0.0454245	-1.77147	0.015624	0.770081	0.209701
ENSMUSG00000066068	Gm13611	predicted gene 13611 [Source:MGI Symbol;Acc:MGI:3651300]	2	+	32271845	32272162	318	-0.981713	0.0186336	-1.02123	0.0112828	0.0401708	0.901623
ENSMUSG00000084323	Gm14438	predicted gene 14438 [Source:MGI Symbol;Acc:MGI:3652091]	2	+	175270556	175271179	624	-0.982277	0.00900082	-0.977616	0.00607649	-0.00495859	0.985258
ENSMUSG00000105144	Rpl21-ps11	ribosomal protein L21, pseudogene 11 [Source:MGI Symbol;Acc:MGI:3648207]	3	-	96666503	96666982	480	-1.0171	0.0275866	-1.22274	0.044726	0.197016	0.674659
ENSMUSG00000080746	Rpsa-ps12	ribosomal protein SA, pseudogene 12 [Source:MGI Symbol;Acc:MGI:3651234]	4	-	149142497	149143388	892	-1.03763	0.0379165	-1.00909	0.0421783	-0.0441904	0.902483
ENSMUSG00000110457	Gm45752	predicted gene 45752 [Source:MGI Symbol;Acc:MGI:5804867]	8	+	105973097	105985879	3186	-1.04046	0.0175802	-0.691572	0.0455788	-0.338364	0.398164
ENSMUSG00000021097	Clmn	calmin [Source:MGI Symbol;Acc:MGI:2136957]	12	-	104763117	104865076	12409	-1.09037	0.0204414	-1.11453	0.00432517	0.0356392	0.937003
ENSMUSG00000060096	Amd-ps3	S-adenosylmethionine decarboxylase, pseudogene 3 [Source:MGI Symbol;Acc:MGI:3704487]	18	-	64448519	64450014	1496	-1.09123	0.00855914	-0.989747	0.0280384	-0.100824	0.766695
ENSMUSG00000002012	Pnck	pregnancy upregulated non-ubiquitously expressed CaM kinase [Source:MGI Symbol;Acc:MGI:1347357]	X	-	73655994	73660117	1971	-1.09126	0.0348292	-1.95157	0.00346946	0.863914	0.156126
ENSMUSG00000108799	Glud-ps	glutamate dehydrogenase, pseudogene [Source:MGI Symbol;Acc:MGI:95754]	7	+	125075351	125076007	657	-1.09504	0.00050805	-1.33343	0.000273757	0.236398	0.428317
ENSMUSG00000080006	Rps19-ps7	ribosomal protein S19, pseudogene 7 [Source:MGI Symbol;Acc:MGI:3652235]	2	-	140073032	140073469	438	-1.12565	0.000818104	-0.921262	0.0192658	-0.205127	0.503363
ENSMUSG00000083708	Gm13123	predicted gene 13123 [Source:MGI Symbol;Acc:MGI:3651473]	4	+	144247777	144248268	492	-1.1928	0.0166445	-1.95416	5.40783e-05	0.76948	0.124569
ENSMUSG00000095440	Fignl2	fidgetin-like 2 [Source:MGI Symbol;Acc:MGI:3646919]	15	-	101050194	101078567	4462	-1.27392	0.0259	-1.35799	0.0287579	0.0786798	0.879324
ENSMUSG00000059237	Ppp1r2-ps4	protein phosphatase 1, regulatory (inhibitor) subunit 2, pseudogene 4 [Source:MGI Symbol;Acc:MGI:3645199]	9	-	66805306	66805938	633	-1.52809	0.0274215	-1.63118	0.0143696	0.110506	0.822333
ENSMUSG00000116580	CT009627.1	high mobility group nucleosomal binding domain 2 (Hmgn2) pseudogene	16	-	22535028	22535297	270	-2.45396	0.0365872	-2.55763	0.0396911	0.108047	0.884466
ENSMUSG00000082423	Gm15148	predicted gene 15148 [Source:MGI Symbol;Acc:MGI:3705350]	X	-	151493114	151493269	156	-2.77127	0.0358953	-2.81354	0.0245583	0.0417094	0.956324
ENSMUSG00000076764	Trav6-2	T cell receptor alpha variable 6-2 [Source:MGI Symbol;Acc:MGI:3642602]	14	+	52667411	52667864	341	-2.77425	0.0496164	-2.83481	0.0404752	0.058473	0.946655
ENSMUSG00000092737	Gm24022	predicted gene, 24022 [Source:MGI Symbol;Acc:MGI:5453799]	12	-	113424719	113424788	70	-3.035	0.0158637	-2.67737	0.0436635	-0.369433	0.630085
ENSMUSG00000117301	AC140278.2	novel transcript, antisense to Brpf3	17	-	28822143	28822757	615	-3.26457	0.0293555	-3.61222	0.00472648	0.37196	0.630969
C group, negative control group, mice injected with HBSS (Hank's Balanced Salt Solution)
S group, suboptimal inoculation group, mice inoculated with 2 × 103 B16F10 cells;
O group, optimal inoculation group, mice inoculated with 1 × 105 B16F10 cells
logFC = log2(Fold Change), e.g. SvsC logFC > 0 corresponds with upregulated mRNAs in S group compared with C group.
